# Supplementary material for: Hybrid Wetting Surface with Plasmonic Alloy Nanocomposites for Sensitive SERS Detection
Source: Molecules. 2023 Feb 27;28(5):2190. doi: 10.3390/molecules28052190 (PMC10004610; doi:10.3390/molecules28052190)
Supplement: Supplementary file 1 [file molecules-28-02190-s001.zip]

Archive with 1 entries (1 files):
- molecules-2229843-supplementary.pdf
